# Supplementary material for: A comparative genomics approach for identifying host-range determinants in Streptococcus thermophilus bacteriophages
Source: Sci Rep. 2019 May 29;9:7991. doi: 10.1038/s41598-019-44481-z (PMC6541646; doi:10.1038/s41598-019-44481-z)
Supplement: Supplementary file 2 — Tables S1, S2 [file 41598_2019_44481_MOESM2_ESM.xlsx]

## Sheet: Table S1
	Phage, CHPC (PFU/ml)
Strain	572	642	663	875	928	930	1008	1014	1045	1046	1048	1057	950	933	595	640	676	954	869	873	877	879	919	1037	925	927	929	931	1005	1036	1062	1041	1042	1091	1109	1148	1152	1156	1230	951	1027	1033	1067	1073	1083	952	979	982	1029
STCH_02														1x10e7
STCH_04																																		1x10e8
STCH_06																																					1x10e8
STCH_07																																	1x10e10
STCH_09							1x10e10					1x10e8
STCH_12																													8x10e9											1x10e9	2x10e10	9x10e9	1x10e10	9x10e9	1x10e10
STCH_13								2x10e8					7x10e8																																	2x10e9	2x10e9	2x10e7	4x10e9
STCH_14										7x10e9	2x10e10
STCH_17		3x10e9
STCH_18																														2x10e10
STCH_19																																						1x10e9
STCH_20																						1x10e9
STCH_21																									5x10e8
STCH_22					7x10e8
STCH_23				2x10e9
STCH_24	1x10e9
STCH_25															2x10e9
STCH_26																1x10e8	2x10e6
STCH_27																		1x10e8
STCH_28																1x10e8	6x10e8
STCH_29			1x10e9
STCH_30						4x10e9
STCH_31																															3x10e9
STCH_32																					1x10e11					3x10e9
STCH_33																					3x10e8					2x10e9
STCH_34																								1x10e8
STCH_35																											1x10e9
STCH_36																																			1x10e8
STCH_37																							7x10e9
STCH_38																																2x10e9
STCH_39										3x10e7	1x10e11
STCH_40									3x10e9
STCH_41																																				8x10e9
STCH_42																				3x10e9
STCH_43							1x10e10					1x10e8
STCH_44																			1x10e7									5x10e9
STCH_45																																							5x10e9
[truncated: 6 more columns]

## Sheet: Table S2
Phage	Group	Accession #	RBP locus tag (RASTtk annotation)	RBP lenght (amino acids)	RBP GenBank ID
CHPC577	987	KX879641
CHPC926	987	KX879642
p9871	987	KU678389
p9872	987	KU678390
p9873	987	KU678391
p9874	987	KU678392
CHPC1151	5093	KX879643
p0092	5093	KY705252
p0093	5093	KY705253
p0094	5093	KY705254
p0095	5093	KY705255
p5093	5093	NC_012753
3681	cos	KY705256	ORF19	1145
3684	cos	KY705257	ORF17	1145
5641	cos	KY705259	ORF17	1274
5651	cos	KY705260	ORF18	1059
5652	cos	KY705261	ORF18	1059
7132	cos	KY705262	ORF18	1268
7133	cos	KY705263	ORF15	906
7134	cos	KY705264	ORF17	903
7151	cos	KY705265	ORF19	908
7152	cos	KY705266	ORF16	1051
7154	cos	KY705267	ORF19	1059
7201	cos	NC_002185	ORF19	658
7573	cos	KY705270	ORF17	1272
7574	cos	KY705271	ORF16	862
7601	cos	KY705272	ORF19	908
7602	cos	KY705273	ORF16	1280
7631	cos	KY705274	ORF19	1059
7632	cos	KY705275	ORF19	1059
7633	cos	KY705276	ORF16	1214
8921	cos	KY705282	ORF18	1188
8922	cos	KY705283	ORF19	1059
9851	cos	KY705284	ORF16	1453
9854	cos	KY705287	ORF17	1453
9901	cos	KY705288	ORF16	1429
9902	cos	KY705289	ORF16	911
9903	cos	KY705290	ORF16	911
0091	cos	KY705251	ORF16	1277
Abc2	cos	NC_013645	ORF16	970
CHPC1005	cos	MH937483	ORF19	1130	CHPC1005_0019
CHPC1014	cos	MH937485	ORF17	1092	CHPC1014_0017
CHPC1027	cos	MH937486	ORF17	1194	CHPC1027_0017
CHPC1029	cos	MH937487	ORF17	1145	CHPC1029_0017
CHPC1033	cos	MH937488	ORF19	1130	CHPC1033_0019
CHPC1034	cos	MH937489	ORF17	1145	CHPC1034_0017
CHPC1036	cos	MH937490	ORF16	1498	CHPC1036_0016
CHPC1037	cos	MH937491	ORF17	1262	CHPC1037_0017
CHPC1040	cos	MH937492	ORF17	1145	CHPC1040_0017
CHPC1041	cos	MH937493	ORF16	1356	CHPC1041_0016
CHPC1045	cos	MH937495	ORF17	1092	CHPC1045_0017
CHPC1046	cos	MH937496	ORF16	1089	CHPC1046_0016
CHPC1048	cos	MH937497	ORF16	1089	CHPC1048_0016
CHPC1062	cos	MH937499	ORF17	1201	CHPC1062_0017
CHPC1067	cos	MH937500	ORF17	903	CHPC1067_0017
CHPC1073	cos	MH937501	ORF17	903	CHPC1073_0017
CHPC1091	cos	MH937504	ORF16	1276	CHPC1091_0016
CHPC1148	cos	MH937506	ORF16	908	CHPC1148_0016
CHPC1156	cos	MH937508	ORF17	904	CHPC1156_0017
CHPC572	cos	MH937458	ORF15	1244	CHPC572_0015
CHPC595	cos	MH937459	ORF18	1131	CHPC595_0018
CHPC642	cos	MH937461	ORF18	1259	CHPC642_0018
CHPC663	cos	MH937462	ORF16	1439	CHPC663_0016
CHPC873	cos	MH937465	ORF19	1042	CHPC873_0019
CHPC875	cos	MH937466	ORF17	1161	CHPC875_0017
CHPC877	cos	MH937467	ORF17	1309	CHPC877_0017
CHPC879	cos	MH937468	ORF16	1152	CHPC879_0016
CHPC919	cos	MH937469	ORF16	1291	CHPC919_0016
CHPC925	cos	MH937470	ORF16	991	CHPC925_0016
CHPC927	cos	MH937471	ORF17	1621	CHPC927_0017
CHPC928	cos	MH937472	ORF17	1245	CHPC928_0017
CHPC930	cos	MH937474	ORF17	1351	CHPC930_0017
CHPC950	cos	MH937477	ORF17	1092	CHPC950_0017
CHPC954	cos	MH937480	ORF16	1280	CHPC954_0016
CHPC979	cos	MH937481	ORF17	994	CHPC979_0017
CHPC982	cos	MH937482	ORF17	994	CHPC982_0017
D1024	cos	MH000603	ORF18	1122
D1811	cos	MH000604	ORF16	1239
D4276	cos	MF161328	ORF16	1157
D5842	cos	MH000602	ORF17	1059
DT1	cos	NC_002072	ORF18	914
p128	cos	KT717085	ORF16	1059
p16B8	cos	MF580763	ORF16	1089
p31B4	cos	MF580764	ORF18	1089
p53	cos	KT717084	ORF18	861
p73	cos	KT717083	ORF16	1429
p7A5	cos	MF580759	ORF16	1089
p7T	cos	MF580760	ORF16	1089
p9A	cos	MF580761	ORF17	1114
p9B4	cos	MF580762	ORF17	1089
pA0	cos	MF580765	ORF16	1089
pB0	cos	MF580766	ORF15	1092
pB5	cos	MF580767	ORF16	1092
pC0	cos	MF580768	ORF16	1089
pL5A1	cos	MF580769	ORF18	1089
pM19	cos	MF580770	ORF17	906
pMM25	cos	MF580771	ORF17	906
pR1	cos	MF580772	ORF16	1089
pSTP1	cos	MF580773	ORF16	1092
pSTP2	cos	MF580774	ORF16	1092
pV2	cos	MF580775	ORF16	1089
Sfi19	cos	NC_000871	ORF18	1291
Sfi21	cos	NC_000872	ORF15	1276
VA214	cos	MG708274	ORF36	1239
VA460	cos	MG708275	ORF51	1149
VA698	cos	MG708273	ORF16	453
858	pac	NC_010353	ORF21	1617
2972	pac	NC_007019	ORF21	1605
4761	pac	KY705258	ORF19	1819
7571	pac	KY705268	ORF19	896
7572	pac	KY705269	ORF19	896
7951	pac	KY705277	ORF18	979
7952	pac	KY705278	ORF19	1612
7953	pac	KY705279	ORF19	1609
7954	pac	KY705280	ORF19	1581
7955	pac	KY705281	ORF18	1612
9852	pac	KY705285	ORF19	1602
9853	pac	KY705286	ORF19	1283
ALQ13.2	pac	NC_013598	ORF18	1168
CHPC1008	pac	MH937484	ORF20	1605	CHPC1008_0020
CHPC1042	pac	MH937494	ORF19	1234	CHPC1042_0019
CHPC1057	pac	MH937498	ORF20	1605	CHPC1057_0020
CHPC1083	pac	MH937502	ORF20	1219	CHPC1083_0020
CHPC1084	pac	MH937503	ORF20	1227	CHPC1084_0020
CHPC1109	pac	MH937505	ORF16	870	CHPC1109_0016
CHPC1152	pac	MH937507	ORF21	979	CHPC1152_0021
CHPC1230	pac	MH937509	ORF20	1158	CHPC1230_0020
CHPC1246	pac	MH937510	ORF20	910	CHPC1246_0020
CHPC1247	pac	MH937511	ORF19	910	CHPC1247_0019
CHPC1248	pac	MH937457	ORF20	910	CHPC1248_0020
CHPC640	pac	MH937460	ORF20	1779	CHPC640_0020
CHPC676	pac	MH937463	ORF19	1779	CHPC676_0019
CHPC869	pac	MH937464	ORF20	1084	CHPC869_0020
CHPC929	pac	MH937473	ORF21	695	CHPC929_0021
CHPC931	pac	MH937475	ORF20	878	CHPC931_0020
CHPC933	pac	MH937476	ORF18	2020	CHPC933_0018
CHPC951	pac	MH937478	ORF20	1219	CHPC951_0020
CHPC952	pac	MH937479	ORF20	1227	CHPC952_0020
O1205	pac	NC_004303	ORF22	843
Sfi11	pac	NC_002214	ORF22	695
TP-778L	pac	NC_022776	ORF18	2020
TP-J34	pac	NC_020197	ORF22	1647
